# Supplementary material for: Isolation and identification of L-asparaginase-producing endophytic fungi from the Asteraceae family plant species of Iran
Source: PeerJ. 2020 Jan 14;8:e8309. doi: 10.7717/peerj.8309 (PMC6968492; doi:10.7717/peerj.8309)
Supplement: Data S1 [file peerj-08-8309-s001.xlsx]

## Sheet: Sheet1
strain	replication	enzyme activity
k29	1	0.11
k29	2	0.12
k29	3	0.115
Am28	1	0.109
Am28	2	0.108
Am28	3	0.108
BR25	1	0.08
BR25	2	0.085
BR25	3	0.084
K15	1	0.03
K15	2	0.03
K15	3	0.028
Am51	1	0.019
Am51	2	0.018
Am51	3	0.019
BB05	1	0.224
BB05	2	0.223
BB05	3	0.224
Am13	1	0.251
Am13	2	0.252
Am13	3	0.253
Am03	1	0.208
Am03	2	0.209
Am03	3	0.208
As26	1	0.132
As26	2	0.134
As26	3	0.133
Br31	1	0.053
Br31	2	0.052
Br31	3	0.053
Br34	1	0.02
Br34	2	0.02
Br34	3	0.023
Br92	1	0.105
Br92	2	0.104
Br92	3	0.105
As01	1	0.1008
As01	2	0.1
AS01	3	0.1006
BA18	1	0.167
BA18	2	0.165
BA18	3	0.166
Br41	1	0.145
Br41	2	0.146
Br41	3	0.145
As16	1	0.106
As16	2	0.105
As16	3	0.106
BA06	1	0.11
BA06	2	0.115
BA06	3	0.112
BB28	1	0.203
BB28	2	0.202
BB28	3	0.2
BB26	1	0.13
BB26	2	0.134
BB26	3	0.132
Am64	1	0.124
Am64	2	0.125
Am64	3	0.125
Br42	1	0.159
Br42	2	0.155
Br42	3	0.158
Am88	1	0.107
Am88	2	0.106
Am88	3	0.108
Am87	1	0.187
Am87	2	0.188
Am87	3	0.186
Br09	1	0.15
Br09	2	0.16
Br09	3	0.155
BA06	1	0.132
BA06	2	0.134
BA06	3	0.132
Br38	1	0.131
Br38	2	0.13
Br38	3	0.132
Am04	1	0.145
Am04	2	0.144
Am04	3	0.14
Am39	1	0.147
Am39	2	0.145
Am39	3	0.146
Ba24	1	0.14
Ba24	2	0.142
Ba24	3	0.14
Am72	1	0.333
Am72	2	0.33
Am72	3	0.332
Br12	1	0.483
Br12	2	0.48
Br12	3	0.481
k11	1	0.205
k11	2	0.2
k11	3	0.203
Am91	1	0.248
Am91	2	0.24
Am91	3	0.245
k100	1	0.442
k100	2	0.44
k100	3	0.444
Br18	1	0.426
Br18	2	0.42
Br18	3	0.425
Br08	1	0.49
Br08	2	0.495
Br08	3	0.492
Br15	1	0.309
Br15	2	0.31
Br15	3	0.307
AS26	1	0.245
AS26	2	0.242
AS26	3	0.24
K24	1	0.191
K24	2	0.19
K24	3	0.195
AM55	1	0.232
AM55	2	0.23
AM55	3	0.233

## Sheet: Sheet2
Geographical coordinates of the studied areas
Altitude (m a.s.l.)a	GPS coordinates	Locality	Plant species
1650m	36°41'41.7"N 54°46'43.0"E	Chah-e Ja	Matricaria chamomilla
2130m	36°36′10″N 54°29′55″E	Chahar bagh	Anthemis triumfetii
1563m	36°41′57″N 54°31′22″E	Ziarat	Anthemis triumfetii
1650m	36°41'41.7"N 54°46'43.0"E	Chah-e Ja	Anthemis triumfetii
1180m	36°37′08″N 53°49′12″E	Niala	Anthemis triumfetii
720m	36°46'52.0"N 54°35'01.0"E	Tuskestan	Tanacetum parthenium
194m	37°22′51″N 55°29′30″E	Kalaleh	Tanacetum parthenium
2540m	36°33′45″N 54°25′02″E	Shahkuh-e Sofla	Tanacetum parthenium
2130m	36°36′10″N 54°29′55″E	Chahar bagh	Tanacetum parthenium
1563m	36°41′57″N 54°31′22″E	Ziarat	Tanacetum parthenium
1650m	36°41'41.7"N 54°46'43.0"E	Chah-e Ja	Tanacetum parthenium
1180m	36°37′08″N 53°49′12″E	Niala	Tanacetum parthenium
1970m	37.547527°N 56.382423°E	Golestan National Park	Anthemis altissima
720m	36°46'52.0"N 54°35'01.0"E	Tuskestan	Anthemis altissima
194m	37°22′51″N 55°29′30″E	Kalaleh	Anthemis altissima
2540m	36°33′45″N 54°25′02″E	Shahkuh-e Sofla	Anthemis altissima
2130m	36°36′10″N 54°29′55″E	Chahar bagh	Anthemis altissima
1650m	36°41′57″N 54°31′22″E	Ziarat	Anthemis altissima
1650m	36°41'41.7"N 54°46'43.0"E	Chah-e Ja	Anthemis altissima
2770m	36° 40′ 7″ N, 54° 8′ 50″ E	Derazno	Achillea millefolium
1150m	37°54′15″N 55°57′21″E	Maraveh Tappeh	Achillea millefolium
160m	36°50′19″N 54°26′05″E	Gorgan	Achillea millefolium
2440m	36°37'02.9"N 54°19'29.2"E	Jahan nama	Achillea millefolium
194m	37°22′51″N 55°29′30″E	Kalaleh	Achillea millefolium
2540m	36°33′45″N 54°25′02″E	Shahkuh-e Sofla	Achillea millefolium
2130m	36°36′10″N 54°29′55″E	Chahar bagh	Achillea millefolium
1563m	36°41′57″N 54°31′22″E	Ziarat	Achillea millefolium
1650m	36°41'41.7"N 54°46'43.0"E	Chah-e Ja	Achillea millefolium
1970m	37.547527°N 56.382423°E	Golestan National Park	Achillea millefolium
1355m	36°36′36″N 54°3′52″E	Hezarjarib	Achillea millefolium
720m	36°46'52.0"N 54°35'01.0"E	Tuskestan	Achillea millefolium
2540	36°33′45″N 54°25′02″E	Shahkuh-e Sofla	Achillea filipendulina
2130m	36°36′10″N 54°29′55″E	Chahar bagh	Achillea filipendulina
1563m	36°41′57″N 54°31′22″E	Ziarat	Achillea filipendulina
1650m	36°41'41.7"N 54°46'43.0"E	Chah-e Ja	Achillea filipendulina
1480m	36°38′33″N 54°05′47″E	Radkan	Achillea filipendulina
72m	37°15′00″N 55°10′02″E	Gonbad-e Kavus	Cichorium intybus
58m	37°0′51.84″N,54°27′25.92″E	Aghghala	Cichorium intybus
320m	36°49'55.0"N 54°23'53.0"E	Hezar pich	Cichorium intybus
1563m	36°41′57″N 54°31′22″E	Ziarat	Cichorium intybus
a m.a.s.l. meters above sea level

## Sheet: Sheet4
colonizaion host plants by endophytic fungi					Endophytic Fungi	Host Plant	Stem	Leaf	Root	Flower	Total
AM01*	leaf	As01*	stem		Fusarium redolens	Achillea millefolium	5.5	-	-	-	11
AM03*	stem	As03*	stem		Septoria saposhnikoviae	Achillea millefolium	1	-	-	-	2
AM04*	stem	As04	stem		Paraophiobolus arundinis	Achillea millefolium	4.5	-	-	-	9
AM13	root	As09	leaf		Stemphylium amaranthi	Achillea millefolium	2.5	-	-	-	5
AM20*	stem	As10*	stem		Cladosporium ramotenellum	Achillea millefolium	-	5	-	-	10
AM24*	leaf	As16*	stem		Septoria tormentillae	Achillea millefolium	1.5	-	-	-	3
AM27*	leaf	As23*	stem		Septoria lycopersici var. lycopersici	Achillea millefolium	1	-	-	-	2
AM28*	leaf	As26*	root		Septoria sp.	Achillea millefolium	2.5	-	-	-	5
AM30*	stem	As35	stem		Fusarium oxysporum	Achillea millefolium	5	-	-	-	10
AM32*	stem	BB05*	leaf		Septoria lycopersici var. malagutii	Achillea millefolium	1.5	-	-	-	3
Am33*	stem	BB09*	stem		Fusarium sp.	Achillea millefolium	-	5.5	-	-	11
AM36	leaf	BB11*	leaf		Septoria tormentillae	Achillea millefolium	3.5	-	-	-	7
AM37*	leaf	BB13	leaf		Alternaria infectoria	Achillea millefolium	5.5	-	-	-	11
AM39*	leaf	BB14	stem		Leptosphaerulina saccharicola	Achillea millefolium	2.5	-	-	-	5
AM40*	stem	BB16	lesf		Alternaria burnsii	Achillea millefolium	-	4.5	-	-	9
AM43*	stem	BB19*	stem		Alternaria sp.	Achillea millefolium	-	5.5	-	-	11
AM51*	leaf	BB21	stem		Nemania serpens	Achillea millefolium	3.5	-	-	-	7
AM55*	stem	BB23	stem		Stemphylium vesicarium	Achillea millefolium	4	-	-	-	8
Am58	stem	BB26*	leaf		Fusarium avenaceum	Achillea millefolium	-	-	6	-	12
Am58	stem	BB28*	leaf		Fusarium sp.	Achillea millefolium	-	6	-	-	12
Am72*	stem	BB100	stem		Paraphoma chrysanthemicola	Achillea millefolium	-	5	-	-	10
Am83	stem	K10*	stem		Fusarium oxysporum	Achillea filipendulina	8	-	-	-	16
Am84*	leaf	K11*	stem		Fusarium sp.	Achillea filipendulina	5.5	-	-	-	11
Am87	leaf	K14*	leaf		Preussia africana	Achillea filipendulina	1.5	-	-	-	3
Am88*	leaf	K15*	stem		Plectosphaerella cucumerina	Achillea filipendulina	6.5	-	-	-	13
Am91*	stem	K17j	leaf		Antennariella placitae	Achillea filipendulina	5	-	-	-	10
Am92*	stem	K20*	stem		Fusarium acuminatum	Achillea filipendulina	-	6.5	-	-	13
Am95*	leaf	K22	stem		Acremonium sclerotigenum	Achillea filipendulina	-	6	-	-	12
Br08*	leaf	K23*	stem		Colletotrichum tanaceti	Achillea filipendulina	4.5	-	-	-	9
Br09*	stem	K24*	stem		Trametes versicolor	Achillea filipendulina	1.5	-	-	-	3
Br11*	root	K26	leaf		Alternaria burnsii	Anthemis altissima	4	-	-	-	8
Br12*	root	K29*	stem		Lewia infectoria	Anthemis altissima	-	-	8	-	16
Br13*	stem	K36	stem		Paraphoma chrysanthemicola	Anthemis altissima	6	-	-	-	12
Br15*	leaf	K37*	leaf		Aspergillus calidoustus	Anthemis altissima	-	5.5	-	-	11
Br18*	root	K100*	stem		Bjerkandera adusta	Anthemis altissima	2.5	-	-	-	5
Br19*	stem	K101j	leaf		Schizophyllum commune	Anthemis altissima	3.5	-	-	-	7
Br20	stem	K200*	stem		Alternaria infectoria	Anthemis altissima	3	-	1.5		9
Br22*	stem	K2000	stem		Paraphoma sp.	Anthemis altissima	4.5	1	-	-	11
Br25*	lesf	Kc01*	stem		Fusarium acuminatum	Anthemis altissima	8	-	-		16
Br31*	stem	Kc02	leaf		Stemphylium botryosum	Anthemis altissima	-	6.5	-	-	13
Br32	root	BA04	stem		Nemania serpens	Anthemis altissima	4	-	-	-	8
Br34*	flower	BA06*	stem		Fusarium proliferatum	Anthemis altissima	8.5	-	-	-	17
Br38*	leaf	BA12*	stem		Plenodomus tracheiphilus	Anthemis altissima	4.5	-	-	-	9
Br39*	leaf	BA13	stem		Phoma tracheiphila	Anthemis altissima	6	1.5	-	-	15
Br41*	leaf	ba13	stem		Ulocladium consortiale	Anthemis altissima	-	6.5	-	-	13
Br42*	leaf	BA18*	stem		Plectosphaerella cucumerina	Anthemis altissima	-	-	6	-	12
Br48*	root	BA21*	stem		Cladosporium limoniforme	Anthemis altissima	6	-	6	-	12
Br50*	stem	BA24*	stem		Sarocladium strictum	Anthemis altissima	-	-	5.5	-	11
Br60*	leaf	Bg11*	leaf		Verticillium dahliae	Anthemis altissima	4.5	-	-	-	9
Br92	leaf	Bg15*	flower		Fusarium avenaceum	Anthemis altissima	-	-	-	5.5	11
Br100*	stem	Bg90*	stem		Didymella tanaceti	Anthemis altissima	2	-	-	-	4
Bg100	stem	Bg91	stem		Chaetosphaeronema sp.	Athemis triumfetii	-	6	-	-	12
					Chaetosphaeronema hispidulum	Athemis triumfetii	-	7	-	-	14
					Paraphoma chrysanthemicola	Athemis triumfetii	6.5	-	-	-	13
					Chaetosphaeronema achilleae	Athemis triumfetii	5	1	-	-	12
					Chaetosphaeronema achilleae	Athemis triumfetii	-	4	-	-	8
					Stemphylium amaranthi	Athemis triumfetii	-	7	-	-	14
					Paraphoma sp.	Athemis triumfetii	7	-	-	-	14
					Alternaria sp.	Athemis triumfetii	6	2	-	-	16
					Alternaria sp.	Athemis triumfetii	7	2	-	-	18
					Stemphylium vesicarium	Matricaria parthenium	-	4.5	-	-	9
					Arthrinium phaeospermum	Matricaria parthenium	-	-	-	1	2
					Epicoccum nigrum	Matricaria parthenium	4	-	-	-	8
					Aspergillus chevalieri	Matricaria parthenium	-	4.5	-	-	9
					Trichaptum biforme	Matricaria parthenium	1.5	-	-	-	3
					Phoma haematocycla	Matricaria chamomilla	5	1	-	-	12
					Paramyrothecium roridum	Matricaria chamomilla	-	-	6.5	-	13
					Stemphylium amaranthi	Matricaria chamomilla	-	7	-	-	14
					Xylariaceae sp.	Matricaria chamomilla	6	-	-	-	12
					Epicoccum nigrum	Matricaria chamomilla	4	-	-	-	8
					Cladosporium tenuissimum	Cichorium intybus	-	5.5	-	-	11
					Epicoccum nigrum	Cichorium intybus	3.5	-	-	-	7
					Septoria cerastii	Cichorium intybus	3.5	-	-	-	7
					Plectosphaerella cucumerina	Cichorium intybus	-	-	5	-	10
					Colletotrichum tanaceti	Cichorium intybus	7.5	-	-	-	15
					Stephanonectria keithii	Cichorium intybus	-	2	-	-	4
					Alternaria solani	Cichorium intybus	6	-	-	-	12
					Bjerkandera adusta	Cichorium intybus	3.5	-	-	-	7
					Torula herbarum	Cichorium intybus	-	3.5	-	-	7
					Alternaria embellisia	Cichorium intybus	-	5.5	-	-	11
					Stemphylium globuliferum	Cichorium intybus	4	-	-	-	8
					Acremonium sclerotigenum	Cichorium intybus	-	-	-	5	10
					Penicillium canescens	Cichorium intybus	-	2	-	-	4
					Diaporthe novem	Cichorium intybus	9.5	-	-	-	19
					Number of isolates		468	258	49	12	827

## Sheet: Sheet5
accession numbers of endophytic fungi
	Seq1 MH245069		eq1	Alternaria burnsii	BR39	Anthemis altissima
SUB3935967 Seq2 MH245070			Seq2	Lewia infectoria	BR92	Anthemis altissima
SUB3935967 Seq3 MH245071			Seq3	Paraphoma chrysanthemicola	BB09	Anthemis altissima
SUB3935967 Seq4 MH245072			Seq4	Cladosporium limoniforme	BR15	Anthemis altissima
SUB3935967 Seq5 MH245073			Seq5	Paraphoma sp.	BB11	Athemis triumfetii
SUB3935967 Seq6 MH245074			Seq6	Sarocladium strictum	BR31	Anthemis altissima
SUB3935967 Seq7 MH245075			Seq7	Verticillium dahliae	BR09	Anthemis altissima
SUB3935967 Seq8 MH245076			Seq8	Fusarium avenaceum	BR18	Anthemis altissima
SUB3935967 Seq9 MH245077			Seq9	Chaetosphaeronema achilleae	BB27	Athemis triumfetii
SUB3935967 Seq10 MH245078			Seq10	Aspergillus calidoustus	BR38	Anthemis altissima
SUB3935967 Seq11 MH245079			Seq11	Arthrinium phaeospermum	BG15	Matricaria parthenium
SUB3935967 Seq12 MH245080			Seq12	Chaetosphaeronema sp.	BB21	Athemis triumfetii
SUB3935967 Seq13 MH245081			Seq13	Chaetosphaeronema hispidulum	BB05	Athemis triumfetii
SUB3935967 Seq14 MH245082			Seq14	Paraphoma chrysanthemicola	BB16	Athemis triumfetii
SUB3935967 Seq15 MH245083			Seq15	Plectosphaerella cucumerina	BR11	Anthemis altissima
SUB3935967 Seq16 MH245084			Seq16	Chaetosphaeronema achilleae	BB13	Athemis triumfetii
SUB3935967 Seq17 MH245085			Seq17	Stemphylium amaranthi	BB26	Athemis triumfetii
SUB3935967 Seq18 MH245086			Seq18	Stemphylium vesicarium	BG91	Matricaria parthenium
SUB3935967 Seq19 MH245087			Seq19	Bjerkandera adusta	BR19	Anthemis altissima
SUB3935967 Seq20 MH245088			Seq20	Schizophyllum commune	BR50	Anthemis altissima
SUB3935967 Seq21 MH245089			Seq21	Alternaria infectoria	BR13	Anthemis altissima
SUB3935967 Seq22 MH245090			Seq22	Ulocladium consortiale	BR41	Anthemis altissima
SUB3935967 Seq23 MH245091			Seq23	Paraphoma sp.	BR25	Anthemis altissima
SUB3935967 Seq24 MH245092			Seq24	Fusarium acuminatum	BR48	Anthemis altissima
SUB3935967 Seq25 MH245093			Seq25	Stemphylium amaranthi	BA21	Matricaria chamomilla
SUB3935967 Seq26 MH245094			Seq26	Stemphylium botryosum	BR34	Anthemis altissima
SUB3935967 Seq27 MH245095			Seq27	Trichaptum biforme	BG90	Matricaria parthenium
SUB3935967 Seq28 MH245096			BA06	Phoma haematocycla	BA06	Matricaria chamomilla
SUB3935967 Seq29 MH245097			Seq29	Paramyrothecium roridum	BA24	Matricaria chamomilla
SUB3935967 Seq30 MH245098			Seq30	Nemania serpens	BR100	Anthemis altissima
SUB3935967 Seq31 MH245099			Seq31	Fusarium proliferatum	BR08	Anthemis altissima
SUB3935967 Seq32 MH245100			Seq32	Plenodomus tracheiphilus	BR12	Anthemis altissima
SUB3935967 Seq33 MH245101			Seq33	Xylariaceae sp.	BA04	Matricaria chamomilla
SUB3935967 Seq34 MH245102			Seq34	Alternaria sp.	BBJ21	Athemis triumfetii
SUB3935967 Seq35 MH245103			Seq35	Epicoccum nigrum	BG11	Matricaria parthenium
SUB3935967 Seq36 MH245104			Seq36	Aspergillus chevalieri	BG100	Matricaria parthenium
SUB3935967 Seq37 MH245105			Seq37	Phoma tracheiphila	BR20	Anthemis altissima
SUB3935967 Seq38 MH245106			Seq38	Alternaria sp.	BB28	Athemis triumfetii
SUB3935967 Seq39 MH245107			Seq39	Epicoccum nigrum	BA18	Matricaria chamomilla
SUB3935967 Seq40 MH245108			Seq40	Didymella tanaceti	BR42	Anthemis altissima
SUB3935967 Seq41 MH245109			Seq41	Lentinula edodes	BRSH	Anthemis altissima
